# Supplementary material for: Uncovering the Biotechnological Importance of Geotrichum candidum
Source: Foods. 2023 Mar 7;12(6):1124. doi: 10.3390/foods12061124 (PMC10048088; doi:10.3390/foods12061124)
Supplement: Supplementary file 1 [file foods-12-01124-s001.zip]

Archive with 1 entries (1 files):
- foods-2196504-supplementary.pdf
